# Supplementary material for: Comparative Analysis of Tylosema esculentum Mitochondrial DNA Revealed Two Distinct Genome Structures
Source: Biology (Basel). 2023 Sep 16;12(9):1244. doi: 10.3390/biology12091244 (PMC10525999; doi:10.3390/biology12091244)
Supplement: Supplementary file 1 [file biology-12-01244-s001.zip]

Archive with 1 entries (1 files):
- biology-2553184-supplementary.pdf
